# Supplementary material for: Evaluation of a Custom SNP Panel for Identifying and Rectifying of Misjudged Paternity in Deficiency Cases
Source: Front Genet. 2021 Feb 22;12:602429. doi: 10.3389/fgene.2021.602429 (PMC7937934; doi:10.3389/fgene.2021.602429)
Supplement: Supplementary file 4 [file Table_3.XLSX]

## Sheet: Sheet1
TableS3 Matrix of mismatch ratio based on SNPs in 33 RPFM pairs.
S2	0.116091
S3	0.114952	0.120802
S4	0.125401	0.112055	0.120816
S5	0.118525	0.118023	0.108262	0.121553
S6	0.116191	0.121537	0.113707	0.121731	0.11795
S7	0.11876	0.114254	0.119341	0.117065	0.121816	0.119202
S8	0.11387	0.118017	0.114989	0.122387	0.11885	0.1201	0.116457
S9	0.126437	0.119618	0.117699	0.114338	0.119884	0.113212	0.123691	0.119187
S10	0.117538	0.100393	0.120203	0.12299	0.119323	0.121713	0.118711	0.112071	0.126888
S11	0.122277	0.113961	0.121199	0.123095	0.116935	0.119177	0.123098	0.118832	0.124608	0.1174
S12	0.110614	0.120848	0.121618	0.115873	0.128151	0.116604	0.126031	0.119782	0.127333	0.116996	0.116158
S13	0.112334	0.11219	0.120395	0.115848	0.118537	0.117915	0.109329	0.122402	0.115716	0.120431	0.122843	0.121205
S14	0.119587	0.10966	0.115764	0.117333	0.112438	0.111666	0.112139	0.112881	0.118579	0.11067	0.113636	0.114847	0.113242
S15	0.129625	0.114356	0.118412	0.122245	0.116295	0.115708	0.126691	0.123974	0.120081	0.12535	0.124773	0.114956	0.129938	0.111213
S16	0.118807	0.114228	0.117186	0.117115	0.104148	0.111035	0.111111	0.118652	0.117129	0.114226	0.10907	0.107999	0.115753	0.110401	0.117245
S17	0.119082	0.115854	0.12439	0.11437	0.122499	0.115648	0.120635	0.104993	0.119013	0.112899	0.119461	0.11089	0.122459	0.108993	0.126071	0.109095
S18	0.124445	0.111852	0.119238	0.114887	0.121374	0.119198	0.115058	0.119548	0.11654	0.116128	0.115766	0.119763	0.119264	0.116686	0.118314	0.115611	0.114397
S19	0.12176	0.115005	0.114515	0.124225	0.121259	0.122463	0.121613	0.112158	0.122259	0.117797	0.123776	0.129473	0.112413	0.120817	0.120449	0.118043	0.116211	0.121004
S20	0.119094	0.111838	0.124598	0.117041	0.116437	0.116941	0.115427	0.114292	0.118062	0.132856	0.124723	0.117619	0.12862	0.112802	0.124944	0.115686	0.116341	0.11421	0.119636
S21	0.118782	0.108667	0.115359	0.113412	0.110301	0.107902	0.116737	0.122807	0.124473	0.118097	0.125446	0.121226	0.119955	0.120604	0.125899	0.108485	0.109566	0.109748	0.115503	0.114092
S22	0.116894	0.115359	0.115742	0.12067	0.118499	0.113115	0.13033	0.121951	0.112019	0.120462	0.123251	0.117051	0.117673	0.115721	0.121246	0.105511	0.114446	0.116578	0.11423	0.122765	0.116539
S23	0.113062	0.118501	0.12307	0.126404	0.114996	0.113909	0.123239	0.114677	0.114843	0.121329	0.125971	0.125243	0.114475	0.1173	0.125325	0.117993	0.120269	0.125324	0.117069	0.121666	0.124413	0.118446
S24	0.122516	0.115295	0.116203	0.12363	0.117275	0.119972	0.1209	0.116372	0.118199	0.122302	0.122564	0.117933	0.125825	0.115221	0.120612	0.119793	0.1161	0.125733	0.12576	0.118197	0.110773	0.124678	0.120048
S25	0.120889	0.116163	0.117834	0.122606	0.119491	0.113709	0.108151	0.111851	0.114579	0.117176	0.114011	0.117423	0.115792	0.112109	0.121985	0.118878	0.110619	0.112888	0.11762	0.129105	0.112349	0.115899	0.116445	0.11946
S26	0.11518	0.116481	0.112023	0.115269	0.115204	0.115619	0.114439	0.117288	0.118108	0.118754	0.107786	0.121813	0.114635	0.115219	0.123527	0.111765	0.111165	0.109438	0.119191	0.117803	0.114381	0.116615	0.117357	0.118254	0.109461
S27	0.121812	0.118569	0.126618	0.114995	0.125305	0.111161	0.115768	0.118243	0.12539	0.113615	0.11974	0.123439	0.121835	0.109957	0.128916	0.11916	0.108643	0.121002	0.115419	0.123303	0.116294	0.117815	0.116667	0.118446	0.117164	0.12296
S28	0.121314	0.104498	0.119366	0.118205	0.115643	0.122934	0.124327	0.118248	0.115038	0.119469	0.116505	0.130969	0.12244	0.109673	0.126309	0.10677	0.118524	0.122172	0.125056	0.120401	0.115247	0.121232	0.122968	0.121091	0.119844	0.116625	0.114202
S29	0.113901	0.113881	0.119069	0.119722	0.116614	0.118609	0.120612	0.113139	0.118709	0.117757	0.121288	0.115839	0.128111	0.11276	0.119954	0.115823	0.115903	0.110684	0.117014	0.114164	0.112486	0.120995	0.125177	0.113572	0.112311	0.118299	0.119595	0.122699
S30	0.109565	0.108268	0.114893	0.116594	0.121319	0.116258	0.116935	0.110837	0.114159	0.112937	0.117333	0.11773	0.110737	0.113856	0.118663	0.110289	0.115206	0.109236	0.117634	0.114736	0.105782	0.118464	0.113115	0.116546	0.117434	0.114045	0.114776	0.11193	0.109816
S31	0.12738	0.111641	0.111187	0.110515	0.121901	0.116434	0.123462	0.118255	0.128392	0.117054	0.116237	0.118515	0.115305	0.112977	0.111519	0.114049	0.112939	0.114672	0.121088	0.117421	0.117727	0.116821	0.125594	0.121033	0.114372	0.116625	0.110833	0.119936	0.117647	0.125113
S32	0.108357	0.113095	0.126699	0.111366	0.116578	0.116659	0.113868	0.115289	0.114152	0.115411	0.113393	0.115874	0.117753	0.111262	0.121962	0.110211	0.115582	0.10531	0.115901	0.120656	0.120229	0.116667	0.118171	0.11236	0.111237	0.119483	0.107222	0.115221	0.113509	0.120009	0.118155
S33	0.122613	0.112984	0.122294	0.127952	0.115021	0.111706	0.117569	0.123067	0.125939	0.118695	0.12411	0.126502	0.119074	0.114901	0.120961	0.11467	0.112277	0.124139	0.125191	0.120095	0.119877	0.114985	0.118652	0.12202	0.126901	0.118012	0.124011	0.118606	0.127016	0.117507	0.119646	0.1236
S34	0.119512	0.10968	0.119717	0.118515	0.112795	0.119332	0.113069	0.116063	0.111061	0.117989	0.119604	0.116994	0.121735	0.106552	0.114628	0.1136	0.117188	0.116248	0.121394	0.12442	0.122054	0.119106	0.118768	0.123798	0.112634	0.115981	0.125474	0.118602	0.115585	0.121897	0.119124	0.113783	0.119016
S35	0.118715	0.114743	0.116593	0.121128	0.11547	0.111937	0.119589	0.121658	0.116633	0.125378	0.11811	0.121577	0.116126	0.119247	0.117248	0.123613	0.11372	0.119165	0.114641	0.122792	0.113014	0.109883	0.123175	0.111921	0.114286	0.115834	0.118107	0.108882	0.119204	0.113475	0.119973	0.118841	0.123837	0.121355
S36	0.12	0.122408	0.113427	0.120606	0.10757	0.106631	0.117021	0.112135	0.116042	0.112091	0.120197	0.120141	0.116505	0.110185	0.125534	0.117409	0.117891	0.119196	0.114927	0.122646	0.127237	0.120334	0.124912	0.120496	0.122528	0.116295	0.124778	0.131107	0.114891	0.112382	0.115227	0.113445	0.122476	0.111952	0.121036
S37	0.123752	0.121444	0.118718	0.122622	0.121592	0.115865	0.122144	0.123854	0.112853	0.126907	0.116119	0.123794	0.113657	0.124104	0.117515	0.11853	0.119785	0.120648	0.118301	0.124757	0.117827	0.115493	0.121226	0.118335	0.11542	0.121118	0.128763	0.115573	0.116659	0.11697	0.120979	0.116228	0.117813	0.123476	0.119264	0.125329
S38	0.116518	0.119607	0.10918	0.120139	0.115195	0.11209	0.11939	0.117447	0.117634	0.112354	0.110785	0.117439	0.113336	0.113208	0.11667	0.110127	0.112198	0.108529	0.123128	0.121016	0.113127	0.122376	0.117605	0.113487	0.118294	0.108559	0.118347	0.12633	0.11328	0.115651	0.108158	0.110713	0.123324	0.116174	0.117501	0.107823	0.118947
S39	0.121562	0.118119	0.120124	0.115882	0.115625	0.118483	0.121564	0.111866	0.120036	0.116826	0.118243	0.119318	0.119464	0.116633	0.115699	0.112622	0.112714	0.112559	0.115726	0.117087	0.112946	0.113254	0.119003	0.120892	0.114443	0.11893	0.118068	0.119386	0.122393	0.116733	0.112586	0.108337	0.116356	0.119416	0.11548	0.126509	0.119787	0.120487
S40	0.109676	0.116909	0.109897	0.117498	0.117075	0.117897	0.112757	0.113157	0.115897	0.11713	0.114509	0.110718	0.113841	0.111436	0.115333	0.11721	0.11637	0.119074	0.11077	0.112298	0.117258	0.111888	0.116819	0.113945	0.115428	0.11821	0.119469	0.113153	0.117462	0.11578	0.111944	0.117141	0.12377	0.109629	0.111383	0.112583	0.113517	0.114894	0.118904
S41	0.116812	0.118415	0.120824	0.118891	0.116445	0.125462	0.12092	0.117484	0.116686	0.118913	0.12145	0.12045	0.114233	0.118302	0.12025	0.121472	0.119882	0.116655	0.117324	0.126087	0.118889	0.113527	0.124493	0.125387	0.111137	0.113238	0.118687	0.122199	0.115126	0.117014	0.123863	0.112437	0.113553	0.114977	0.117078	0.128529	0.118535	0.11422	0.123528	0.121879
S42	0.125328	0.124341	0.114043	0.122674	0.114027	0.112227	0.125883	0.118663	0.121232	0.120889	0.126726	0.124882	0.117594	0.11291	0.122247	0.109115	0.114042	0.121084	0.115199	0.118467	0.116182	0.115645	0.127081	0.124503	0.119264	0.118433	0.12398	0.115867	0.116577	0.121477	0.116538	0.116064	0.121695	0.117267	0.124362	0.121914	0.118637	0.122901	0.109528	0.119639	0.11677
S43	0.113108	0.116469	0.11315	0.113359	0.120423	0.112578	0.117139	0.117687	0.121226	0.119147	0.118659	0.1187	0.118828	0.109685	0.117819	0.115186	0.115234	0.11589	0.115013	0.12151	0.115766	0.1169	0.117358	0.120169	0.118008	0.116559	0.120743	0.114023	0.118149	0.11401	0.112574	0.112633	0.115098	0.119456	0.117686	0.113199	0.118755	0.119309	0.112846	0.108197	0.119146	0.117984
S44	0.125063	0.112895	0.121957	0.123291	0.113511	0.109406	0.123838	0.116566	0.113265	0.123761	0.124088	0.118609	0.114502	0.118491	0.115482	0.120151	0.131743	0.109575	0.114042	0.127008	0.126194	0.113174	0.120795	0.117587	0.1256	0.122736	0.126916	0.11553	0.115957	0.120664	0.117929	0.129518	0.121829	0.119527	0.117736	0.11991	0.120984	0.12	0.123081	0.110023	0.121964	0.110553	0.120482
S45	0.117728	0.116456	0.12655	0.129268	0.128483	0.132762	0.121541	0.122274	0.119575	0.119166	0.124247	0.130539	0.12069	0.119601	0.11602	0.120874	0.118489	0.120546	0.126696	0.126062	0.119843	0.112184	0.121328	0.124433	0.126345	0.114762	0.120904	0.12155	0.120437	0.120745	0.125819	0.121575	0.122299	0.113221	0.127807	0.123386	0.121951	0.120686	0.122047	0.115101	0.129944	0.126641	0.122097	0.118541
S46	0.118471	0.122098	0.116563	0.115038	0.119053	0.112994	0.105569	0.118606	0.121891	0.118522	0.118549	0.111032	0.112878	0.114415	0.119728	0.115594	0.111736	0.118919	0.113414	0.114191	0.112774	0.114222	0.113048	0.115105	0.115332	0.118785	0.113051	0.118564	0.119782	0.107699	0.120027	0.11188	0.118143	0.105938	0.114337	0.118515	0.120418	0.122855	0.117383	0.116217	0.111162	0.116466	0.115651	0.119809	0.126128
S47	0.120117	0.119514	0.118952	0.123345	0.115471	0.111793	0.114673	0.109033	0.116384	0.125088	0.119837	0.118692	0.109586	0.112531	0.117754	0.106261	0.109887	0.116247	0.119946	0.113102	0.127056	0.115669	0.118203	0.119755	0.126783	0.122111	0.117528	0.117861	0.119526	0.112009	0.11976	0.119504	0.121913	0.119511	0.1165	0.112961	0.113952	0.113688	0.117301	0.108041	0.119704	0.115255	0.111712	0.118136	0.122008	0.110052
S48	0.124128	0.107599	0.117975	0.118234	0.126397	0.112125	0.117209	0.115772	0.120075	0.117422	0.11986	0.114031	0.111242	0.117813	0.110122	0.10445	0.118405	0.112459	0.120149	0.104713	0.105863	0.112427	0.117067	0.11752	0.11187	0.111916	0.11662	0.11795	0.109053	0.105532	0.118257	0.111421	0.114286	0.113392	0.116067	0.117004	0.114133	0.106298	0.118664	0.111344	0.117619	0.115116	0.114419	0.117497	0.11963	0.113265	0.111241
S49	0.120227	0.114843	0.121852	0.116689	0.120769	0.12039	0.118364	0.112165	0.124898	0.116589	0.128892	0.113239	0.119338	0.113821	0.119751	0.110268	0.121279	0.121713	0.115114	0.120769	0.117551	0.113519	0.119256	0.121699	0.114581	0.122024	0.118364	0.124831	0.120933	0.116531	0.124762	0.122598	0.118029	0.112978	0.122117	0.118029	0.132106	0.11331	0.116897	0.116707	0.119902	0.121885	0.117344	0.12493	0.129796	0.115322	0.111412	0.108417
S50	0.115753	0.113371	0.120887	0.12	0.113764	0.114353	0.112881	0.118201	0.113455	0.119435	0.118186	0.113048	0.110483	0.1053	0.116525	0.114576	0.110172	0.110197	0.115888	0.11067	0.114827	0.11189	0.112052	0.116896	0.118412	0.11552	0.123272	0.116099	0.114205	0.113216	0.119527	0.114205	0.121581	0.121042	0.121511	0.11345	0.110748	0.114924	0.120856	0.112854	0.116611	0.109733	0.111605	0.119623	0.122074	0.118393	0.107286	0.107109	0.113865
S51	0.111964	0.106167	0.118297	0.120075	0.110279	0.108676	0.109875	0.113251	0.115105	0.11145	0.107615	0.111587	0.115341	0.103875	0.123511	0.110142	0.112721	0.110073	0.113195	0.10941	0.107288	0.115471	0.117173	0.108798	0.108289	0.111769	0.114435	0.110043	0.113886	0.108499	0.114299	0.112472	0.124633	0.114929	0.113921	0.1094	0.114195	0.12054	0.114964	0.109227	0.118537	0.122597	0.117674	0.12002	0.112459	0.103929	0.110245	0.105573	0.110991
S52	0.116678	0.117377	0.116934	0.117371	0.11789	0.11511	0.114634	0.117892	0.122327	0.113712	0.112341	0.127299	0.118573	0.109003	0.119621	0.108771	0.116502	0.121457	0.123884	0.121254	0.117998	0.118361	0.117479	0.115128	0.125669	0.108301	0.10588	0.118	0.113194	0.120275	0.107434	0.115393	0.130355	0.122407	0.122694	0.121101	0.117391	0.109523	0.114391	0.118524	0.118449	0.120183	0.118578	0.113809	0.127645	0.109343	0.116667	0.114964	0.114402
S53	0.125281	0.121811	0.122561	0.124811	0.112362	0.121866	0.114257	0.113203	0.12669	0.117736	0.120551	0.120742	0.11407	0.113756	0.125188	0.108183	0.114441	0.118104	0.116116	0.126063	0.117677	0.113614	0.111845	0.121512	0.117292	0.115394	0.115423	0.123747	0.123305	0.116675	0.118742	0.114114	0.115616	0.116378	0.120491	0.118559	0.1235	0.126535	0.117072	0.117588	0.114199	0.123246	0.123185	0.120453	0.125095	0.114121	0.114989	0.111139	0.11727
S54	0.130616	0.111748	0.117957	0.116119	0.11632	0.117529	0.11271	0.122894	0.123111	0.120186	0.127094	0.120877	0.123112	0.111486	0.124493	0.108808	0.114069	0.123214	0.104464	0.122949	0.113124	0.114154	0.12286	0.120347	0.109318	0.122604	0.114558	0.118545	0.11835	0.119236	0.121364	0.114747	0.119377	0.11901	0.124415	0.118206	0.122753	0.119875	0.117713	0.124807	0.126033	0.121332	0.113224	0.123556	0.123992	0.114688	0.118243	0.123138	0.1183
S55	0.118364	0.116447	0.116501	0.116931	0.109912	0.11833	0.121058	0.118861	0.117113	0.117184	0.119768	0.127208	0.114761	0.112334	0.120449	0.115825	0.117891	0.118693	0.116259	0.11794	0.108939	0.113548	0.119934	0.120056	0.114642	0.120801	0.121366	0.112654	0.119336	0.115276	0.10604	0.11889	0.118275	0.117778	0.113404	0.117038	0.119198	0.117542	0.118799	0.110184	0.119725	0.108457	0.117325	0.113762	0.118905	0.112522	0.123429	0.118317	0.121105
S56	0.117946	0.119005	0.130665	0.119816	0.120801	0.116933	0.121185	0.13019	0.12318	0.119396	0.123201	0.111951	0.126585	0.118525	0.124774	0.114099	0.117733	0.119731	0.119238	0.113245	0.117386	0.116906	0.119277	0.124442	0.119124	0.113326	0.117922	0.12697	0.125169	0.117113	0.122827	0.117241	0.124143	0.122202	0.113127	0.122049	0.121903	0.114813	0.122591	0.117059	0.110548	0.121589	0.110988	0.132948	0.125635	0.121661	0.11971	0.125641	0.116676
S57	0.117378	0.111939	0.11896	0.113251	0.114141	0.114827	0.120891	0.112009	0.110349	0.120379	0.116403	0.120264	0.116059	0.110987	0.116075	0.111908	0.108049	0.120613	0.118751	0.118857	0.116678	0.120087	0.116078	0.116904	0.118048	0.119449	0.1116	0.120732	0.118359	0.119338	0.109853	0.11448	0.121516	0.116903	0.118963	0.119226	0.122142	0.115822	0.114539	0.116152	0.119963	0.114517	0.116473	0.118164	0.110728	0.115265	0.12346	0.110646	0.113907
S58	0.121095	0.120783	0.11461	0.119359	0.119475	0.127083	0.120395	0.120563	0.118838	0.120351	0.116202	0.122737	0.125084	0.120134	0.123854	0.119383	0.122076	0.122043	0.115951	0.119154	0.128216	0.117926	0.120907	0.127188	0.126952	0.119717	0.120297	0.118263	0.116845	0.127724	0.11887	0.131498	0.128692	0.116361	0.114816	0.122565	0.124892	0.123163	0.120575	0.116365	0.126085	0.120322	0.116954	0.119388	0.131084	0.122173	0.126594	0.11691	0.112554
S59	0.123593	0.122084	0.127292	0.126835	0.12689	0.123721	0.117208	0.123575	0.124339	0.12948	0.126748	0.125618	0.123989	0.132587	0.126568	0.124244	0.122195	0.11564	0.125815	0.125107	0.123306	0.123326	0.132429	0.131044	0.120979	0.132698	0.127856	0.131667	0.129559	0.123834	0.121123	0.126452	0.130087	0.131358	0.126605	0.12626	0.12408	0.122158	0.131707	0.122159	0.125972	0.117801	0.125383	0.111976	0.116904	0.127442	0.127941	0.127467	0.126928
S60	0.108536	0.114872	0.112047	0.113788	0.12086	0.118761	0.117557	0.119884	0.114349	0.117919	0.117843	0.115086	0.117079	0.115841	0.117937	0.114971	0.111518	0.11478	0.115	0.114606	0.111743	0.115268	0.120871	0.116437	0.113379	0.111801	0.124232	0.11126	0.114842	0.111665	0.115942	0.111476	0.114218	0.116475	0.114798	0.118034	0.119645	0.124665	0.11217	0.106769	0.122911	0.116492	0.113786	0.11407	0.120579	0.118366	0.113326	0.11333	0.114874
S61	0.120553	0.121246	0.109697	0.108121	0.116032	0.115402	0.111136	0.112013	0.110443	0.11691	0.11357	0.119104	0.112969	0.115697	0.113216	0.104777	0.114014	0.124078	0.11317	0.113791	0.112978	0.113651	0.118668	0.12134	0.115087	0.10684	0.117791	0.107944	0.111937	0.108887	0.109364	0.111062	0.112971	0.116071	0.115101	0.124945	0.120766	0.112958	0.113397	0.10595	0.116188	0.109441	0.107917	0.116332	0.11941	0.107079	0.11535	0.105545	0.114061
S62	0.117148	0.1169	0.124051	0.117971	0.120652	0.120482	0.119656	0.113626	0.113641	0.1134	0.12614	0.123617	0.116457	0.117541	0.114651	0.112932	0.111192	0.118222	0.124317	0.129493	0.115907	0.112875	0.113062	0.118692	0.111715	0.112	0.110573	0.115135	0.117436	0.110603	0.109322	0.123432	0.116188	0.114609	0.120755	0.117272	0.115225	0.112774	0.120613	0.108939	0.114979	0.110112	0.11421	0.105977	0.114305	0.116129	0.113284	0.116225	0.120498
S63	0.121462	0.112081	0.116678	0.112448	0.112032	0.111739	0.117198	0.112273	0.110461	0.117976	0.120109	0.119905	0.117111	0.113636	0.113306	0.123182	0.114397	0.117036	0.116477	0.118158	0.119096	0.121685	0.117036	0.118963	0.119927	0.121896	0.112657	0.12124	0.113611	0.110839	0.109303	0.115074	0.116938	0.111812	0.122155	0.11243	0.12132	0.107839	0.116011	0.107183	0.120435	0.111012	0.117357	0.115617	0.121957	0.114221	0.119264	0.120552	0.124695
S64	0.122646	0.114082	0.122482	0.12166	0.113705	0.113084	0.12613	0.109833	0.122705	0.122537	0.124534	0.124208	0.122382	0.114608	0.119361	0.121155	0.12014	0.114605	0.11942	0.123827	0.1211	0.113866	0.12094	0.120272	0.112453	0.107068	0.116231	0.117523	0.122799	0.113129	0.120661	0.113426	0.125115	0.113515	0.120662	0.118028	0.118052	0.115222	0.121763	0.117036	0.113523	0.115473	0.108314	0.111312	0.115017	0.115762	0.120977	0.115338	0.118817
	S1	S2	S3	S4	S5	S6	S7	S8	S9	S10	S11	S12	S13	S14	S15	S16	S17	S18	S19	S20	S21	S22	S23	S24	S25	S26	S27	S28	S29	S30	S31	S32	S33	S34	S35	S36	S37	S38	S39	S40	S41	S42	S43	S44	S45	S46	S47	S48	S49
[truncated: 14 more columns]
